# Supplementary material for: Quantification of serum elastase inhibitory activity in patients with pulmonary emphysema with and without alpha-1 antitrypsin deficiency
Source: PLoS One. 2025 Jun 5;20(6):e0324237. doi: 10.1371/journal.pone.0324237 (PMC12140657; doi:10.1371/journal.pone.0324237)
Supplement: S1 File — Anonymized participant background information. (XLSX) [file pone.0324237.s001.xlsx]

## Sheet: data
ID	Text_Group	Sex	Smoking	Pack-years	Weight (Kg)	Height (cm)	Charlson index	Pulmonary disease	Other	FVCpreL	FEV1preL	FeV1	pre	FVCpostL	FEV1postL	FeV1_A	post	cough	Sibilants	sputum	MRC dyspnoea score	Exacerbations	Phenotype	Oxygen	Non-invasive ventilation	Vaccines	respiratory rehabilitation	notreatment	inhaled corticosteroids	oral corticosteroids	LABA	LAMA	SABA	SAMA	methylxanthines	mucolytics	PD4inhibitor	macrolides	Glucose(mg/dL)	Cholesterol(mg/dL)	triglycerides(mg/dL)	HDLmgdL	LDLmgdL	Fibrinogen (mg/dL)	Haemoglobin (g/dL)	Hematocrit	Leukocytesx10E9L	Plateletsx10E9L	CRP
1	COPD	1	1	34	80	175	6	4	High blood pressure (HBP)	3.09	1.82	60	58.97					0	0	0	3	0	1	0	0	1	0	0	0	0	1	1	0	0	0	0	0	0	99	189	77	43	123	505	15.6	45.7	6.79	183
2	COPD	1	1	45	70	172	7	0	HBP, HAEMOPHILIA, POST-COVID					2.69	1.27	47.7	47	0	0	0	2	2	0	0	0	0	0	0	1	0	1	1	1	1	0	0	0	0	95	152	104	49	104	354	11.4	38.1	3.52	202
3	COPD	1	1	50	83	159	5	1		3	1.94	72	64	3.35	1.96	75	28	0	0	1	2	2	3	0	0	1	0	0	0	0	0	1	1	0	0	0	0	0	84	206	133	41	138		16.1	49.6	6.32	200
4	COPD	1	1	80	93	168	6	0	HBP	2.83	1.61	61	56.9	3.28	2.05	75	62.61	0	1	1	3	2	1	1	1	1	0	0	0	0	1	1	0	0	0	0	0	0	140	86	72	26	46	613	12.2	40.4	14.45	324
5	COPD	1	1	45	95.4	168	6	6	HBP, dyslipidemia(DLD), PARKINSON					3.57	2.1	77	58.74	0	0	0	3	0	1	0	0	0	0	0	1	0	1	1	0	0	0	0	0	0	111	186	135			434	14.4	43.8	8.62	313
6	COPD	1	1	65	106	178	6	6		3.23	2.1	58	64.95	3.47	2.16	59	62.31	0	0	0	1	0	0	0	0	1	0	0	0	0	0	1	0	0	0	0	0	0	109	83	115	32	38	310	15.9	45.4	4.69	123
7	COPD	1	1	40	64	162	6	0	HBP, COLON CANCER					1.74	0.94	38	54.11	0	0	0	1	0	0	0	0	0	0	0	1	0	1	1	1	1	0	0	0	0	91	206	82	63	143	398	4.22	41	7.53	251
8	COPD	1	1	50	70	171	8	0	DLD, COLON CANCER					2.76	1.93	87	69.88	0	0	0	1	0	1	0	0	1	0	0	1	0	1	1	1	0	0	1	0	0	81	211	76	71	140	363	12.5	40.2	5.9	135
9	COPD	0	1	50	66	156	5	0	HBP, DM2, MITRAL INSUFFICIENCY					2.2	1.27	57	58.04	0	0	0	1	0	2	0	0	0	0	0	0	0	1	1	1	0	0	0	0	0	118	165	97			403	12.8	39.2	5.21	160
10	COPD	1	2	25	76	165	5	0	DM2	2.72	1.83	72	67.2					0	0	0	0	0	0	0	0	1	0	1	0	0	0	0	0	0	0	0	0	0	133	228	150			500	14.2	43.7	7.13	200	0.31
11	COPD	1	1	80	68	174	5	3	LYMPHOMA					2.17	1.46	46	67.09	0	1	1	4	1	1	0	0	0	0	0	1	0	1	1	0	0	0	0	0	1	91					379	11.9	38	7.27	249
12	Control	0	0	0				6
13	Pi*ZZ-COPD on augmentation therapy	1	1	14	64	168	5	4	PULMONARY HYPERTENSION					2.18	0.76	28	28	0	0	0	3	1	2	0	0	0	0	0	1	0	1	1	0	1	0	0	0	1	96	169				367	15.5	45.8	5.61	171
14	Pi*ZZ-COPD not on augmentation therapy	1	1	15	106	193	2	1		8.59	4.61	87	54					0	0	1	1	1	0	0	0	0	0	1	0	0	0	0	0	0	0	0	0	0	103	183	79	44	123	366	15.2	43.5	5.06	172	0.15
15	Pi*ZZ-COPD on augmentation therapy	1	1	30	83	184	2	0	PARANOID SCHIZOPHRENIA					5.12	1.77	41	34	0	0	0	1	0	0	0	0	1	0	0	1	0	1	1	0	0	0	0	0	0	80	177	45	60	108	245	17	50.4	6.87	268	0.08
16	COPD	1	1	60	69	174	5	0						2.56	0.8	30	31.12	0	0	1	3	1	2	0	0	1	0	0	0	0	1	1	0	1	1	1	0	1	89	177	129			404	15	48.4	10.17	311	0.35
17	COPD	1	2	80	93	171	7	0	DLD, LUNG CANCER					2.63	1.11	35.5	42.21	0	0	0	3	0	0	0	0	1	0	0	0	0	1	1	0	0	0	0	0	0	87	230	278				14.9	46.8	6.58	204
18	COPD	1
19	COPD	1	1	50	80	159	4	6						2.23	1.36	67	61.24	1	0	1	2	1	3	0	0	1	0	0	0	0	1	1	0	0	0	0	0	0	84	206	133	41	138		16.1	49.6	6.32	200
20	COPD	0	1	25	81.6	156	4	1	HBP, DLD, TRACHEOBRONCHOMALACIA, ANXIETY, DEPRESSION					3.12	0.87	33	28	0	0	0	3	0	3	1	1	1	0	0	0	0	1	1	1	1	0	0	0	0	138	237	308	78	98	314	12.6	37.4	7.86	242	0.35
21	COPD	1	1	27	70	160	6	0	Benign prostatic hyperplasia (BPH)					2.84	1.07	37	37.71	0	0	0	4	0	2	1	0	1	0	0	1	0	1	1	1	0	0	0	0	0	110	248	132	47	175	391	14.7	43.4	10.55	258
22	Pi*ZZ-COPD not on augmentation therapy	1	1	10	73.7	170	6	0						3.85	2.2	65	53	0	0	0	1	0	0	1	1	1	0	0	0	0	1	1	1	0	0	0	0	1	100	129	135			458	11.4	34.3	10.9	211	0.27
23	COPD	1	0	0	59	176	0	6		3.51	3.38							0	0	0	0	0		0	0		0
24	COPD	1	1	40	83	167	8	4	DM2, KUMMEL DISEASE					2.15	1.49	64.5	67	1	1	1	3	1	3	0	0	1	0	0	1	0	1	1	0	1	0	0	0	0	156	134	118	59	51	487	11.2	34	6.31	175	0.4
25	COPD	0	1	50	61	162	8	1	DLD,MULTIPLE MYELOMA IN REMISSION					1.62	1	46.5	61.64	1	0	0	3	1	3	0	0	1	0	0	1	0	1	1	1	0	0	0	0	0	104	207	228	48	114	423	12	38.1	5.98	185	0.64
26	COPD	1	1	10	63	166	7	0	LUNG CANCER					1.89	1.28	50	67.6	0	0	0	3	0	2	1	0	1	0	0	0	1	1	1	0	0	0	0	0	0	78	163	53			529	16.2	51.4	13.85	211	5.4
27	COPD	0	1	30	85	150	4	2	DM2, HBP					1.43	0.69	35.6	48.33	0	0	0	3	0	0	1	0	1	0	0	1	0	1	1	1	1	0	0	0	0	254	206	278			390	14.3	44.7	13.38	396
28	COPD	1	1	40	86	168	5	1	DLD, BPH, ALCOHOL ABUSE, HBP					2.95	1.95	66.6	66.14	0	0	0	1	0	0	0	1	0	0	0	0	0	1	0	0	0	0	0	0	0	81	181	62	46	123		15.9	47.1	6.33	233
29	COPD	1	1	35	90	166	9	4	DLD ,BLADDER CANCER,acute myocardial infarction, congestive heart failure					1.79	1.11	44.7	62.11	0	0	0	3	0	1	0	0	0	0	0	1	0	1	1	0	1	0	0	0	0	108	161	96				13.9	44.4	7.76	237
30	COPD	1	1	30	71	170	6	0	HIPOTHYROIDISM, congestive heart failure, gastroesophageal reflux, HBP					2.44	0.9	36.8	36.8	0	0	0	3	0	0	1	0	1	0	0	0	0	1	1	1	0	0	0	0	0	81	194	72	57		399	12.7	39.9	6.18	208	0.54
31	COPD	0	1	20	52	152	4	0	DEPRESION					2.22	0.91	42	41	0	0	0	3	0	2	0	0	0	0	0	1	0	1	1	0	0	0	0	0	0	75	227	101	68	139	443	12.8	37.5	8.15	371	1.66
32	COPD	1	1	45	64.5	173	3	0						6.2	3.93	118.6	63.38	0	0	0	0	0	0	0	0	1	0	0	0	0	0	1	0	0	0	0	0	0	115		73				12.2	37.9	8.27	420
33	COPD	1	1	40	83.5	168	6	0	acute myocardial infarction					4.43	1.99	78	45	0	0	0	3	0	0	0	0	1	0	0	0	0	1	1	0	0	0	0	0	0	112	108	85	32		579	18.1	54.4	7.31	188	0.6
34	Pi*ZZ-COPD not on augmentation therapy	0	0	0	44	152	3	4						2.01	1.02	50.5	50.5	1	0	1	2	0	0	0	0	1	0	0	1	0	1	0	0	0	0	0	0	0	84	219	82	78	125	403	13.3	41.3	5.07	200	0.85
35	COPD	1	1	50	106	178	5	0	DLD, HBP, BPH, pulmonary thromboembolism					2.8	1.82	56	65	0	0	0	2	0	3	0	0	1	0	0	1	0	1	1	1	0	0	0	0	0	108	210	103	46	150	422	15	47	11.36	265
36	COPD	1	1	50	73	176	3	0						2.26	0.93	25.1	41.2	0	0	0	3	0	2	0	0	2	1	0	0	0	1	1	0	0	0	0	0	0	79	200	121	57		363	14.4	43.5	9.34	249	0.28
37	COPD	1	1	10	92.5	168	5	1	DM2, BPH					2.18	1.03	38	47	0	0	1	2	0	1	0	0	1	0	0	1	0	1	1	0	0	0	0	0	0	117	254	137	51	176	492	14.4	45.5	7.68	199	0.35
38	Pi*ZZ-COPD not on augmentation therapy	0	1	20	55.5	161	3	3	Transient ischemic attack					2.96	1.56	63.3	52.71	0	0	0	1	0	0	0	0	1	0	0	1	0	1	1	0	0	0	0	0	0	89	265	103			374	14.7	44.8	6.45	288	0.05
39	COPD	0	1	50	112	157	4	0	OSA					2.06	0.92	49	44	0	0	0	3	0	2	1	0	1	0	0	1	0	1	1	0	0	0	0	0	0	106	166	282	38		420	16.1	49.4	6.62	287
40	COPD	1	2	80	78	177	8	0	HBP, acute myocardial infarction, chronic ischemic heart disease					0.92	0.65	21.5	70	0	0	0	2	0	1	1	0	1	0	0	1	0	1	1	0	0	0	0	0	0	137	146	107	50	75	376	18	55.1	8.29	124
41	Control	1	0	0				6
42	Control	0	0	0				6
43	Control	1	0	0				6
44	Pi*ZZ-COPD on augmentation therapy	0	1	18	67	164	1	0						3.08	1.13	38	37	1	1	0	3	1	2	0	0	0	0	0	1	0	0	0	1	0	0	0	0	0	75	208	108	60	139	463	15	44.7	6.12	145	0.16
45	COPD	1	1	60	73	165	6	0	gastroesophageal reflux					2.39	0.93	38	39	0	0	0	2	0	1	0	0
46	Pi*ZZ-COPD not on augmentation therapy	0	0	0	58	166	3	6		2.57	1.79	84.6	69.69					0	0	0	0	0	0	0	0	1	0	1	0	0	0	0	0	0	0	0	0	0	98	252	112	64	166	456	15.2	47.5	4.88	188	0.58
47	COPD	1	1	40	68	167	5	0	BPH					2.13	0.85	32	40.16	0	0	0	3	1	2	0	0	2	0	0	0	0	1	1	0	1	0	0	0	1	103	144	81			510	12.3	39.2	8.93	349	2.65
48	COPD	0	1	35	85	167	5	6		2.37	1.64	79	69	2.37	1.81	90	73	1	0	0	1	0	1	0	0	1	0	0	1	0	1	0	0	0	0	0	0	0	95	193	92				13.6	40	8.58	333
49	COPD	1	1	80	104	172	5	6	acute myocardial infarction					2.97	1.75	60	59	0	0	0	3	2	3	0	0	1	0	0	1	0	1	1	0	0	0	0	0	1	115	139	101	52	67	357	14.4	45.1	8.41	278
50	Control	1	0	0				6
51	Control	0	0	0				6
52	Control	0	0	0				6
53	Control	0	0	0				6
54	Control	0	0	0				6
55	Control	0	0	0				6
56	Control	0	0	0				6
57	Control	1	0	0				6
58	Control	0	0	0				6
59	Control	0	0	0				6
60	Control	1	0	0				6
61	Control	1	0	0				6
62	Control	0	0	0				6
63	Control	0	0	0				6
64	Control	0	0	0				6
65	Control	0						6	NO DATA
66	Control	0	0	0				6
67	Control	0	0	0				6
68	Control	0	0	0				6
69	Control	0	0	0				6
70	COPD	1	1	20	62	160	3	0	coeliac disease					2.17	0.9	33.3	41.55	0	0	0	1	0	1	0	0	1	0	0	1	0	1	1	0	1	0	0	0	0	95	214	112	77	115	453	17.3	52.8	8.87	207	0.35
71	Control	1	0	0				6
72	COPD	1	1	22	82	180	1	0						3.54	1.88	43.6	53.1	0	0	0	0	0	0	0	0	1	0	0	0	0	1	1	0	0	0	0	0	0	90	136	98			384	17.4	48.5	5.01	166
73	Control	1	0	0				6
74	Pi*ZZ-COPD not on augmentation therapy	0	3	10	52	153	5	0	OSTEOPOROSIS					1.35	0.7	41	52	1	0	1	2	1	2	0	0	1	0	0	0	0	1	1	0	0	0	0	0	0	80	214	91				14.8	45.9	8.98	138
75	COPD	0	1	39	82	170	5	0	HBP					2.46	1.51	69	51.5	0	0	0	2	1	0	0	0	1	0	0	0	0	1	1	0	0	0	0	0	0	91	218	109	81	112	465	14.1	45.9	8.92	345	0.27
76	Control	1	0	0				6
77	COPD	0	1	24	66	156	1	0	HYPOTHYROIDISM	2.57	1	38	38.8	2.69	1.16	44	43.16	0	0	0	2	0	1	0	0	0	0	0	1	0	1	1		0	0	0	0	0	79	148	51				14.1	43.8	7.13	186	0.4
78	Control	1	0	0				6
79	Control	1	0	0				6
80	Pi*ZZ-COPD not on augmentation therapy	1	1	10	73	170	5	0	pulmonary thromboembolism					4	1.42	58	36	0	0	0	2	1	1	0	0	1	0	0	1	0	1	1	0	0	0	0	0	0	104	267	165			332	18	51	6.6	199	0.18
81	Pi*ZZ-COPD on augmentation therapy	1	1	15	68	180	4	0	OSTEOPOROSIS, HBP					2.59	0.68	20	26	0	0	0	2	1	2	0	0	1	1	0	1	0	1	1	0	0	0	0	0	0	103	234	65			364	16.4	45.9	4.35	131	0.2
82	Pi*ZZ-COPD on augmentation therapy	0	1	22	49	157	4	0	OSTEOPOROSIS					0.98	0.45	20.7	46	1	0	1	3	0	2	1	0	1	0	0	1	0	1	1	1	0	0	0	0	1	73	228	60	92	166	406	14.5	45.1	10.08	343	0.49
83	Pi*ZZ-COPD on augmentation therapy	0	1	34	66	167	3	0	OSTEOPOROSIS					0.63	0.57	23.5	90	0	0	0	1	0	2	1	0	1	0	0	1	0	1	1	1	0	0	0	0	0	96	213	74			432	12.6	40.6	7.65	256
84	Pi*ZZ-COPD on augmentation therapy	0	1	10	63	155	4	0	HBP					1.25	0.64	30.2	51	0	0	0	3	0	2	1	0	1	0	0	1	0	1	1	1	1	0	0	0	1	108	268	100		159	475	14.4	45.6	7.62	246	0.26
85	Pi*ZZ-COPD not on augmentation therapy	0	3	10	51	153	4	0	ARTHRITIS, BILATERAL HEARING LOSS					1.67	1.15	61.7	69	0	0	0	1	0	3	0	0	0	0	0	0	0	1	1	0	0	0	0	0	1	71	243	51			396	12.2	39	12.79	373	0.31
86	Pi*ZZ-COPD on augmentation therapy	0	1	25	62	157	4	0						0.98	0.56	28	57	0	0	0	2	0	2	0	0	1	0	0	0	0	1	1	0	0	0	0	0	0	101	183	60	69	94	344	15.2	46.5	8.39	179	0.29
87	Pi*ZZ-COPD on augmentation therapy	1	1	30	68	169	3	0						1.7	0.75	24	44	0	0	0	1	0	2	0	0	1	0	0	0	0	1	1	1	0	0	0	0	0	86.4	85.5	12.78	36.54		376	17.1	50.6	7.9	343	0.08
88	Pi*ZZ-COPD on augmentation therapy	1	1	10	90	178	1	0						4.04	2.66	64.6	66	1	0	1	1	0	0	0	0	0	0	0	0	0	1	1	1	1	0	0	0	0	88	205	36	56	142	315	15.4	44.1	6.16	241	0.16
89	Pi*ZZ-COPD not on augmentation therapy	0	3	10	69	154	3	4	DLD					1.94	1.42	75	73	1	0	1	2	0	3	0	0	1	0	0	0	0	0	1	0	0	0	1	0	0	93	194	193			477	14.6	46	6.33	325	0.21
90	Pi*ZZ-COPD on augmentation therapy	0	1	35	70	170	3	0	Anxious-Depressive syndrome					1.15	0.61	24.1	53	0	0	0	3	1	2	1	0	1	0	0	1	0	1	1	1	0	0	0	0	0	102	222	73	73	134	431	15.2	46.8	8.2	195	0.66
91	Control	1	0	0				6
[truncated: 12 more columns]

## Sheet: info var
Variable information
Variable	Position	Tag	measurement level	Rol	Column Width	Alineation	Print format	Recording format
ID	1	<none>	Scale	input	12	Right	F2	F2
Visit date	2	Visit date	Scale	input	11	Right	DATE10	DATE10
Group	3	<none>	Nominal	input	12	Right	F1	F1
Sex	4	<none>	Nominal	input	12	Right	F1	F1
Birthday	5	Birthday	Scale	input	11	Right	DATE10	DATE10
Smoking	6	<none>	Nominal	input	12	Right	F1	F1
Pack-years	7	Pack-years	Nominal	input	12	Right	F2	F2
Weight (Kg)	8	Weight (Kg)	Scale	input	12	Right	F4.1	F4.1
Height (cm)	9	Height (cm)	Scale	input	12	Right	F3	F3
Charlson index	10	Charlson index	Nominal	input	12	Right	F1	F1
Pulmonary disease	11	<none>	Nominal	input	12	Right	F1	F1
Other	12	other	Nominal	input	50	Left	A51	A51
FVCpreL	13	FVC(pre) L	Scale	input	12	Right	F4.2	F4.2
FEV1preL	14	FEV1(pre) L	Scale	input	12	Right	F4.2	F4.2
FeV1	15	FeV1 %	Scale	input	12	Right	F4.1	F4.1
pre	16	%(pre)	Scale	input	12	Right	F5.2	F5.2
FVCpostL	17	FVC(post)L	Scale	input	12	Right	F4.2	F4.2
FEV1postL	18	FEV1(post)L	Scale	input	12	Right	F4.2	F4.2
FeV1_A	19	FeV1 %	Scale	input	12	Right	F5.1	F5.1
post	20	%(post)	Scale	input	12	Right	F5.2	F5.2
cough	21	<none>	Nominal	input	12	Right	F1	F1
Sibilants	22	<none>	Nominal	input	12	Right	F1	F1
sputum	23	<none>	Nominal	input	12	Right	F1	F1
MRC dyspnoea score	24	MRC dyspnoea score	Nominal	input	12	Right	F1	F1
Exacerbations	25	<none>	Nominal	input	12	Right	F1	F1
Phenotype	26	<none>	Nominal	input	12	Right	F1	F1
Oxygen	27	<none>	Nominal	input	12	Right	F1	F1
Non-invasive ventilation	28	<none>	Nominal	input	12	Right	F1	F1
Vaccines	29	<none>	Nominal	input	12	Right	F1	F1
respiratory rehabilitation	30	respiratory rehabilitation	Nominal	input	12	Right	F1	F1
notreatment	31	notreatment	Nominal	input	12	Right	F1	F1
inhaled corticosteroids	32	inhaled corticosteroids	Nominal	input	12	Right	F1	F1
oral corticosteroids	33	oral corticosteroids	Nominal	input	12	Right	F1	F1
LABA	34	<none>	Nominal	input	12	Right	F1	F1
LAMA	35	<none>	Nominal	input	12	Right	F1	F1
SABA	36	<none>	Nominal	input	12	Right	F1	F1
SAMA	37	<none>	Nominal	input	12	Right	F1	F1
methylxanthines	38	<none>	Nominal	input	12	Right	F1	F1
mucolytics	39	<none>	Nominal	input	12	Right	F1	F1
PD4inhibitor	40	PD4inhibitor	Nominal	input	12	Right	F1	F1
macrolides	41	<none>	Nominal	input	12	Right	F1	F1
Glucose(mg/dL)	42	Glucose(mg/dL)	Scale	input	12	Right	F4.1	F4.1
Cholesterol(mg/dL)	43	Cholesterol(mg/dL)	Scale	input	12	Right	F4.1	F4.1
triglycerides(mg/dL)	44	triglycerides(mg/dL)	Scale	input	12	Right	F5.2	F5.2
HDLmgdL	45	HDLmgdL	Scale	input	12	Right	F5.2	F5.2
LDLmgdL	46	LDLmgdL	Scale	input	12	Right	F3	F3
Fibrinogen (mg/dL)	47	Fibrinogen (mg/dL)	Scale	input	12	Right	F3	F3
Haemoglobin (g/dL)	48	Haemoglobin (g/dL)	Scale	input	12	Right	F4.2	F4.2
Hematocrit	49	Hematocrit	Scale	input	12	Right	F4.1	F4.1
Leukocytesx10E9L	50	Leukocytesx10E9L	Scale	input	12	Right	F5.2	F5.2
Plateletsx10E9L	51	Plateletsx10E9L	Scale	input	12	Right	F3	F3
CRP	52	<none>	Scale	input	12	Right	F4.2	F4.2
AST	53	<none>	Scale	input	12	Right	F2	F2
ALT	54	<none>	Scale	input	12	Right	F2	F2
GGT	55	<none>	Scale	input	12	Right	F3	F3
AAT	56	<none>	Scale	input	12	Right	F4.1	F4.1
Phenotype_A	57	Phenotype	Nominal	input	2	Left	A2	A2
BODE	58	<none>	Nominal	input	12	Right	F1	F1
BODEx	59	<none>	Nominal	input	12	Right	F1	F1
CAT	60	<none>	Scale	input	12	Right	F2	F2
Moderate exacerbations	61	<none>	Nominal	input	12	Right	F1	F1
severe exacerbations_hospitalization	62	severe exacerbations(hospitalization)	Nominal	input	12	Right	F1	F1
total exacerbations	63	<none>	Nominal	input	12	Right	F1	F1
Text_Group	68	<none>	Nominal	input	15	Left	A15	A15
Group_code	69	Group code	Nominal	input	12	Right	F1	F1
AAT levels (mg/dl)	70	AAT levels (mg/dl)	Scale	input	12	Right	F4.1	F4.1
AAT levels (mg/mL)	71	AAT levels (mg/mL)	Scale	input	12	Right	F5.3	F5.3
absolute antielastase activity (mg/mL)	72	absolute antielastase activity (mg/mL)	Scale	input	12	Right	F31.15	F31.15
activity/total AAT	73	activity/total AAT	Scale	input	12	Right	F40.15	F40.15
Clinic_comments	74	Clinic_comments	Nominal	input	44	Left	A44	A44
Lab_comments	75	Lab_comments	Nominal	input	50	Left	A96	A96
V17	76	<none>	Nominal	input	12	Right	F8.2	F8.2
Age	77	<none>	Scale	input	10	Right	F8.2	F8.2
BMI	78	BMI (kg/m2)	Scale	input	10	Right	F8.2	F8.2
FVCL_new	79	FVC (L)	Scale	input	10	Right	F8.2	F8.2
FEV1L_new	80	FEV1 (L)	Scale	input	11	Right	F8.2	F8.2
FEV1_new	81	FEV1 (%)	Scale	input	10	Right	F8.2	F8.2
FVC_new	82	FVC (%)	Scale	input	10	Right	F8.2	F8.2
group_5	83	group	Nominal	input	10	Right	F8.2	F8.2
group_52	84	group	Nominal	input	10	Right	F8.2	F8.2
group_cat	85	group	Nominal	input	11	Right	F8.2	F8.2
absolute antielastase activity (mg/mL)_134	86	absolute antielastase activity (mg/mL)	Nominal	input	34	Right	F8.2	F8.2
AAT levels (mg/dl)_147	87	AAT levels (mg/dl)	Nominal	input	20	Right	F8.2	F8.2
absolute antielastase activity (mg/mL)_179	88	absolute antielastase activity (mg/mL)	Nominal	input	34	Right	F8.2	F8.2
AAT levels (mg/dL)_147_absolute antielastase activity (mg/mL)_179	89	AAT levels mg/dl & absolute antielastase activity (mg/mL)	Nominal	input	34	Right	F8.2	F8.2
total_ex_cat	90	Total exacerbations	Nominal	input	14	Right	F8.2	F8.2
excl1	91	Missing data in absolute antielastase activity (mg/mL)	Nominal	input	10	Right	F8.2	F8.2
excl2	92	MZ phenotype	Nominal	input	10	Right	F8.2	F8.2
excl3	93	SS phenotype	Nominal	input	10	Right	F8.2	F8.2
valora	94	Analyzed	Nominal	input	10	Right	F8.2	F8.2
Variables in the work file

## Sheet: val var
Variable values
Value		Label
Group	0	Control
	1	COPD
	2	Pi*ZZ-COPD not on augmentation therapy
	3	Pi*ZZ-COPD on augmentation therapy
Sex	0	Woman
	1	Man
Smoking	0	Non-smoker
	1	Former smoker
	2	Active smoker
	3	Passive smoker
Pulmonary disease	0	Emphysema
	1	Chronic bronchitis
	2	Respiratory failure
	3	History of asthma
	4	Bronchiectasis
	5	Obstructive sleep apnea (OSA)
	6	No
cough	0	No
	1	Yes
Sibilants	0	No
	1	Yes
Sputum	0	No
	1	Yes
Phenotype	0	Non-exacerbator
	1	ACO (Asthma-COPD Overlap)
	2	Emphysema exacerbator
	3	Chronic bronchitis exacerbator
Oxygen	0	No
	1	Yes
Non-invasive ventilation	0	No
	1	Yes
Vaccines	0	No
	1	Antiviral
	2	Pneumococcal vaccine
respiratory rehabilitation	0	No
	1	Yes
Without Treatment	0	No
	1	Yes
inhaled corticosteroids	0	No
	1	Yes
oral corticosteroids	0	No
	1	Yes
LABA	0	No
	1	Yes
LAMA	0	No
	1	Yes
SABA	0	No
	1	Yes
SAMA	0	No
	1	Yes
methylxanthines	0	No
	1	Yes
mucolytics	0	No
	1	Yes
PD4inhibitor	0	No
	1	Yes
macrolides	0	No
	1	Yes
Group_5	,00	Control
	1,00	COPD & Absolute antielastase activity (mg/dl) <1.49
	2,00	COPD & Absolute antielastase activity (mg/dl) ≥1.49
	3,00	Pi*ZZ-COPD not on augmentation therapy
	4,00	Pi*ZZ-COPD on augmentation therapy
Group_52	,00	Control
	1,00	COPD & Absolute antielastase activity (mg/dl) <1.79
	2,00	COPD & Absolute antielastase activity (mg/dl) ≥1.79
	3,00	Pi*ZZ-COPD not on augmentation therapy
	4,00	Pi*ZZ-COPD on augmentation therapy
Group_cat	,00	Control
	1,00	COPD or COPD without DAAT or ZZ COPD without treatment or ZZ COPD with treatment
Absolute antielastase activity(mg/dl)_134	,00	<1.34
	1,00	>=1.34
AATlevelsmgdl_147	,00	<147
	1,00	>=147
Absolute antielastase activity (mg/dl)_179	,00	<1.79
	1,00	>=1.79
AAT levelsmgdl_147_absolute antielastase activity (mg/dl)_179	,00	<147 & <1.79
	1,00	>=147 & <1.79
	2,00	<147 & >=1.79
	3,00	>=147 & >=1.79
total_exacerbations_cat	,00	No
	1,00	Yes
excl1	,00	No
	1,00	Yes
excl2	,00	No
	1,00	Yes
excl3	,00	No
	1,00	Yes
valora	,00	No
	1,00	Yes
